# Supplementary material for: Lessons from Deep Learning Structural Prediction of Multistate Multidomain Proteins—The Case Study of Coiled-Coil NOD-like Receptors
Source: Int J Mol Sci. 2025 Jan 9;26(2):500. doi: 10.3390/ijms26020500 (PMC11765006; doi:10.3390/ijms26020500)
Supplement: Supplementary file 1 [file ijms-26-00500-s001.zip]

Archive with 1 entries (1 files):
- ijms-3367898-supplementary.pdf
